# Supplementary material for: Hypersensitive MR angiography based on interlocking stratagem for diagnosis of cardiac-cerebral vascular diseases
Source: Nat Commun. 2023 Oct 2;14:6149. doi: 10.1038/s41467-023-41783-9 (PMC10545789; doi:10.1038/s41467-023-41783-9)
Supplement: Supplementary file 15 — Source Data [file 41467_2023_41783_MOESM15_ESM.xlsx]

## Sheet: Fig.1b
Gd concentration (mM)		0	0.025	0.05	0.1	0.25	0.5	0.75	1
Gd-DTPA	T1 (s)	1.9961	1.5134	1.3355	1.0743	0.7063	0.4342	0.3385	0.2791
	R1	0.500977	0.660764	0.748783	0.930839	1.41583	2.30309	2.95421	3.58295
PAA-Gd	T1 (s)	1.9378	0.9234	0.6605	0.4284	0.229	0.1308	0.0915	0.0675
	R1	0.516049	1.08295	1.514	2.33427	4.36681	7.64526	10.929	14.8148

## Sheet: Fig.1c
Size (nm)	Intensity
	PAANa	PAA-DET	PAA-DTPA	PAA-Gd
0.833	0	0	0	0
0.965	0	0	0	0
1.12	0	0	0	0
1.29	0	0	0	0
1.5	0	0	0	0
1.74	0	0	0	0
2.01	0	0	0	0
2.33	0	0	0	0
2.7	0	0	0	0
3.12	1.4613	0.35991	0	0
3.62	5.52154	2.00202	0	0
4.19	6.10998	3.65312	1.96019	0
4.85	2.60876	4.14801	7.92679	0
5.61	0	3.29771	5.86828	1.47863
6.5	0	1.76808	0	3.63873
7.53	0	0.49038	0	4.79592
8.72	0	0	0	3.97303
10.1	0	0	0	1.78722
11.7	0	0	0	0
13.5	0	0	0	0
15.7	0	0	0	0
18.2	0	0	0	0
21	0	0	0	0
24.4	0	0	0	0
28.2	0	0	0	0
32.7	0	0	0	0

## Sheet: Fig.1d
	Zeta potential	Mob
	(mV)	(m2V-1s-110-8)
PAANa	-15.7	-1.22369
	-16.6	-1.29384
	-16.4	-1.27825
Mean	-16.2333	-1.26526
Std	0.472582	0.0368341
PAA-DET	8.73	0.680436
	7.64	0.595479
	8.15	0.63523
Mean	8.17333	0.637049
Std	0.545374	0.0425078
PAA-DTPA	-18.3	-1.42634
	-17.4	-1.3562
	-17	-1.32502
Mean	-17.5667	-1.36919
Std	0.665833	0.0518966
PAA-Gd	-4.57	-0.356196
	-3.55	-0.276695
	-1.47	-0.114575
Mean	-3.19667	-0.249156
Std	1.57992	0.123142

## Sheet: Fig.5a
PAA-Gd
Time (min)	0.5	5	15	30	60	120	240	480	1440
% ID/g	0.816779	0.370719	0.282948	0.193902	0.140647	0.0836593	0.0322419	0.0062583	0.000821667
	0.714471	0.349935	0.328693	0.187314	0.145525	0.0770513	0.0204904	0.00502649	0.00221886
	0.791308	0.397497	0.283641	0.196494	0.147194	0.0638597	0.0199119	0.00311561	0.00172723
	0.961278	0.462853	0.331239	0.218389	0.180942	0.109353	0.0526761	0.00573257	0.0022663
Average	0.820959	0.395251	0.30663	0.199025	0.153577	0.0834809	0.0313301	0.00503324	0.00175851
Std	0.0893391	0.0425159	0.0233544	0.01167	0.0159814	0.016551	0.0132699	0.00119029	0.000580609
Gd-DTPA
Time (min)	0.5	5	15	30	60	120	240	480	1440
% ID/g	0.353164	0.141228	0.0524377	0.0193349	0.0037664	0.0017154	0.0073482	0.00120797	0.000906314
	—	0.0952141	0.0487584	0.029603	0.00707825	0.00255074	0.002294	0.00083892	0.00082249
	0.486778	0.130011	0.0518185	0.0211878	0.062412	0.0106899	0.00288343	0.00949876	0.0111559
	0.400754	0.16183	0.100622	0.0351249	0.0093591	0.000475785	0.00140441	0.000985589	0.000660885
Average	0.413565	0.132071	0.0634091	0.0263127	0.0206539	0.00385797	0.00348251	0.00313281	0.00338639
Std	0.0552949	0.024146	0.0215299	0.00639211	0.0241909	0.00401293	0.00229311	0.00367773	0.00448659

## Sheet: Fig.5b
Urine
Time (h)	0.5	1	2	4	12
	0.579746	0.762462	0.886604	0.942293	0.959542
	0.727139	0.879936	0.903253	0.920357	0.942057
	0.50304	0.676499	0.770223	0.839331	0.90417
Average	0.603308	0.772966	0.85336	0.90066	0.935256
Std	0.0929929	0.0833844	0.0591785	0.0442815	0.0231112
Feces
Time (h)	0.5	1	2	4	12
	9.66218e-05	0.000133536	0.000169508	0.000501331	0.0063999
	0.000101916	0.00682651	0.00726914	0.0245476	0.0260823
	0.000185796	0.000351102	0.000624951	0.000812132	0.0213612
Average	0.000128111	0.00243705	0.00268787	0.00862037	0.0179478
Std	4.08466e-05	0.00310509	0.00324478	0.011263	0.00838997

## Sheet: Fig.5c
0.3 mmol/kg
Time (d)	1	2	3	4	5	6	7	8	9	10	11	12	13	14
Weight (g)	1	1.02094	1.04712	1.03665	1.06283	1.06283	1.05759	1.04712	1.04188	1.09424	1.09424	1.08901	1.06283	1.09424
	1	0.995261	1.01896	0.995261	1	1.05687	1.00948	1.01896	1.00948	1.04265	1.01422	1.01896	0.995261	1.03791
	1	1	1.03046	0.979695	0.979695	1.03046	1.06599	1.06091	1.04061	1.05584	1.07614	1.06599	1.04569	1.05076
	1	1.01734	1	0.99422	1.01734	1.0578	1.11561	1.10983	1.08092	1.12717	1.07514	1.09249	1.11561	1.14451
Average	1	1.00839	1.02413	1.00146	1.01497	1.05199	1.06217	1.0592	1.04322	1.07998	1.06494	1.06661	1.05485	1.08186
Std	0	0.0126551	0.0198125	0.0245142	0.0354228	0.0145917	0.0434643	0.0379973	0.0292617	0.0383237	0.0349327	0.0338735	0.0496317	0.0482233
0.1 mmol/kg
Time (d)	1	2	3	4	5	6	7	8	9	10	11	12	13	14
Weight (g)	1	1.02693	1.0659	1.04928	1.04241	1.04699	1.02521	1.0447	1.06877	1.07393	1.10774	1.10086	1.08997	1.06819
	1	1.04679	1.01248	1.10293	1.09732	1.08734	1.05115	1.07985	1.11853	1.136	1.15097	1.12102	1.13537	1.10231
	1	1.04174	1.0341	1.05526	1.03939	1.05526	1.00176	1.03233	1.05996	1.05644	1.08936	1.08289	1.10523	1.11287
	1	0.992823	1	1.0628	1.05921	1.03708	0.992225	1.02931	1.07476	1.09569	1.10108	1.08553	1.11842	1.05981
Average	1	1.02707	1.02812	1.06757	1.05958	1.05667	1.01759	1.04655	1.08051	1.09051	1.11228	1.09758	1.11225	1.0858
Std	0	0.0210764	0.0249935	0.0209709	0.023059	0.0188401	0.0227956	0.0200735	0.0225743	0.0297142	0.023282	0.0151769	0.0167202	0.0223106
Healthy
Time (d)	1	2	3	4	5	6	7	8	9	10	11	12	13	14
Weight (g)	1	1.02516	1.06289	1.05031	1.06289	1.05031	1.10063	1.07547	1.08176	1.10063	1.08805	1.08176	1.08176	1.11321
	1	1.07407	1.08642	1.08642	1.12346	1.12963	1.18519	1.16049	1.17901	1.21605	1.21605	1.20988	1.17901	1.2284
	1	1.00552	1	1.05525	1.0884	1.12707	1.13812	1.13812	1.09945	1.1105	1.0884	1.09945	1.16022	1.12707
	1	1	1.03311	1	1.01325	0.966887	1.01987	1.00662	1.03311	1.05298	1.03311	1	1.01987	1.06623
Average	1	1.02619	1.04561	1.048	1.072	1.06848	1.11095	1.09518	1.09833	1.12004	1.1064	1.09777	1.11022	1.13372
Std	0	0.0291844	0.032406	0.0309757	0.0401615	0.066752	0.0605221	0.0598764	0.0525327	0.0595455	0.0671841	0.0748097	0.0636513	0.0591267

## Sheet: Fig.5d
0.3 mmol/kg		TP （g/L)	ALB （g/L)	GLO （g/L)	CHO (mmol/L)	AST (U/L)	ALT (U/L)	TBIL (μmol/L)	DBIL (μmol/L)	IBIL (μmol/L)	ALP (U/L)	CREA (μmol/L)	BUN (mmol/L)	UA (μmol/L)	GLU (mmol/L)		WBC	LYM#	MID#	GRA#	LYM%	MID%	GRA%	HGB	RBC	HCT	MCV	MCH	MCHC	RDWCU	RDWSD	PLT	PCT	MPV	PDW	P-LCR
	1	53.379	20.643	32.736	2.247	131.265	32.643	7.17429	5.001	2.17329	132.854	42.825	5.625	93.621	8.145		6.2	4.1	0.2	1.9	66.1	2.7	31.2	177	10.62	51.9	48.9	16.7	341	10.4	29.6	0.924	1.081	10.5	20.7	37
	2	49.89	18.675	31.215	2.469	110.991	36.894	6.41143	4.467	1.94443	113.39	30.777	6.042	97.593	10.809		6	2.3	0.1	3.6	37.9	1.4	60.7	150	9.9	48	48.5	15.2	312.5	10.4	30.1	0.623	0.679	9.4	18.5	27.8
	3	47.535	17.943	29.592	2.286	80.532	24.414	2.82	1.953	0.867	115.356	35.349	4.626	100.866	8.676		6.6	2.2	0.2	4.3	32.6	2.6	64.8	149	9.55	46.3	48.5	15.6	321.8	11.2	32.1	1.125	1.196	9.8	18	30.9
	Average	50.268	19.087	31.181	2.334	107.596	31.317	5.46857	3.807	1.66157	120.533	36.317	5.431	97.36	9.21		6.26667	2.86667	0.166667	3.26667	45.5333	2.23333	52.2333	158.667	10.0233	48.7333	48.6333	15.8333	325.1	10.6667	30.6	0.890667	0.985333	9.9	19.0667	31.9
	Std	2.94028	1.39636	1.57228	0.118528	25.5363	6.34479	2.32523	1.62766	0.697568	10.7152	6.08205	0.727661	3.62812	1.41		0.305505	1.06927	0.057735	1.23423	18.0073	0.723418	18.3304	15.885	0.545558	2.87112	0.23094	0.776745	14.5338	0.46188	1.32288	0.252655	0.271452	0.556776	1.43643	4.68081
0.1 mmol/kg		TP （g/L)	ALB （g/L)	GLB （g/L)	CHO (mmol/L)	AST (U/L)	ALT (U/L)	TBIL (μmol/L)	DBIL (μmol/L)	IBIL (μmol/L)	ALP (U/L)	CREA (μmol/L)	UREA (mmol/L)	UA (μmol/L)	GLU (mmol/L)		WBC	LYM#	MID#	GRA#	LYM%	MID%	GRA%	HGB	RBC	HCT	MCV	MCH	MCHC	RDWCU	RDWSD	PLT	PCT	MPV	PDW	P-LCR
	1	50.601	19.005	31.596	2.016	141.204	42.054	3.06	2.121	0.939	112.826	46.392	6.393	83.97	8.208		5.2	0.9	0.2	4.2	16.7	2.9	80.4	146	9.27	46.3	50	15.7	315.3	10.5	31	0.673	0.812	10.6	21	37.6
	2	53.685	20.643	33.042	2.283	106.239	40.59	3.72857	2.589	1.13957	120.086	29.409	6.045	113.802	9.297		3.1	1.1	0.1	2	34.8	2	63.2	141	9.49	45.8	48.3	14.9	307.9	11.5	33.2	0.369	0.413	8.9	19.9	24.4
	3	54.894	20.82	34.074	2.394	120.252	36.09	0.677143	0.453	0.224143	158.018	34.689	4.905	72.024	7.5		7.6	3.8	0.2	3.6	49.6	3	47.4	154	9.67	47.9	49.5	15.9	321.5	11.1	32.4	1.102	1.187	9.9	18.4	31.9
	Average	53.06	20.156	32.904	2.231	122.565	39.578	2.48857	1.721	0.767571	130.31	36.83	5.781	89.932	8.335		5.3	1.93333	0.166667	3.26667	33.7	2.63333	63.6667	147	9.47667	46.6667	49.2667	15.5	314.9	11.0333	32.2	0.714667	0.804	9.8	19.7667	31.3
	Std	2.21369	1.00072	1.24475	0.194291	17.5969	3.10812	1.60396	1.12278	0.481189	24.2688	8.69158	0.778337	21.5177	0.905207		2.25167	1.61967	0.057735	1.13725	16.4776	0.550757	16.5049	6.55744	0.200333	1.09697	0.873689	0.52915	6.80882	0.503322	1.11355	0.368272	0.387062	0.8544	1.30512	6.62042
Healthy		TP （g/L)	ALB （g/L)	GLB （g/L)	CHO (mmol/L)	AST (U/L)	ALT (U/L)	TBIL (μmol/L)	DBIL (μmol/L)	IBIL (μmol/L)	ALP (U/L)	CREA (μmol/L)	UREA (mmol/L)	UA (μmol/L)	GLU (mmol/L)		WBC	LYM#	MID#	GRA#	LYM%	MID%	GRA%	HGB	RBC	HCT	MCV	MCH	MCHC	RDWCU	RDWSD	PLT	PCT	MPV	PDW	P-LCR
	1	45.273	16.998	28.275	1.995	84.501	37.101	0.214286	0.129	0.0852857	124.424	17.616	5.292	68.94	8.733		4	0.6	0	3.4	15.3	0.7	84	160	10.1	48.9	48.4	15.8	327.2	10.8	30.9	0.745	0.846	10	19.6	33.3
	2	51.057	19.713	31.344	2.151	125.088	53.604	4.59857	3.198	1.40057	128.004	53.223	5.772	107.838	7.239		6.6	1	0.1	5.5	14.7	1.2	84.1	144	9.02	44.7	49.6	16	322.1	10	29.4	0.979	1.155	10.8	20.4	38.8
	3	56.985	22.077	34.908	2.787	145.113	42.261	6.58286	4.587	1.99586	113.642	46.302	8.889	91.263	7.632		9.2	3.8	0.4	5	41.8	4.1	54.1	181	9.22	44.4	48.2	19.6	407.7	11.4	32.5	0.862	0.935	9.8	18.5	30.8
	Average	51.105	19.596	31.509	2.311	118.234	44.322	3.79857	2.638	1.16057	122.023	39.047	6.651	89.347	7.868		6.6	1.8	0.166667	4.63333	23.9333	2	74.0667	161.667	9.44667	46	48.7333	17.1333	352.333	10.7333	30.9333	0.862	0.978667	10.2	19.5	34.3
	Std	5.85615	2.54152	3.31958	0.419543	30.8818	8.44234	3.25878	2.28115	0.977635	7.47591	18.8796	1.95297	19.5197	0.774455		2.6	1.74356	0.208167	1.09697	15.4759	1.83576	17.2917	18.5562	0.574572	2.51595	0.757188	2.13854	48.0167	0.702377	1.55027	0.117	0.159061	0.52915	0.953939	4.09268

## Sheet: Fig.5g
healthy	Time (d)	-30	-23	-16	-9	-2	1	3	5	7	9	11	13	15	17	19	21	23	25	27	29
		220.7	255.8	286.1	310.3	328.4	330.6	334.3	336.8	340.3	351.3	352.5	344.7	365.3	368	378.6	369.9	384	379.2	376.6	370
		222.4	263.5	307.5	340.7	356.8	361.2	364.5	372.6	380.3	386.4	389.8	386.7	399.5	399.8	413.6	410.8	416.4	413.4	409.3	415.8
		235.1	293.1	344.1	385.3	395.2	405.1	409.7	411.9	414.2	416.3	414.5	415.7	420.9	424.3	423.3	420	425.4	415.3	430.6	447.9
		235.2	299.5	351.9	388.2	398.5	401.3	407.9	416.3	424.4	420.3	427.5	424	444.3	449.2	456.6	444.3	447.8	449.5	453.3	448.8
	Average	228.35	277.975	322.4	356.125	369.725	374.55	379.1	384.4	389.8	393.575	396.075	392.775	407.5	410.325	418.025	411.25	418.4	414.35	417.45	420.625
	Std	6.8266	18.6638	26.8367	32.4725	28.9473	30.6541	31.5674	32.3221	32.9128	27.7007	28.5708	31.0188	29.063	30.0364	27.7928	26.8276	22.9168	24.8639	28.2546	32.1089
	Normalize	1	1.21732	1.41187	1.55956	1.61912	1.64025	1.66017	1.68338	1.70703	1.72356	1.73451	1.72006	1.78454	1.79691	1.83063	1.80096	1.83228	1.81454	1.82811	1.84202
		0.0298953	0.0817332	0.117525	0.142205	0.126767	0.134242	0.138241	0.141546	0.144133	0.121308	0.125119	0.135839	0.127274	0.131537	0.121712	0.117485	0.100358	0.108885	0.123734	0.140613
healthy+PAA-Gd	Time (d)	-30	-23	-16	-9	-2	1	3	5	7	9	11	13	15	17	19	21	23	25	27	29
		239.1	295.5	339.2	380.7	401.2	391.4	404.3	409.2	416.9	420.3	421.4	424.3	435.2	433.8	443.5	446.7	439.7	422.5	371.4	346.9
		251.3	309.4	370.6	426.3	439.1	429.1	432.7	441.5	459.3	462.4	473.3	480.1	495	489.6	506.1	497.6	507.6	512.5	526.3	528.7
		249.4	309.2	360.8	398.2	412.1	415.9	421.4	432.6	438.7	442.4	452.6	444.3	469.2	468.7	478.4	483.3	486.6	488.6	499.3	503
		230.7	299.1	322.1	381.3	404.7	392.7	393.5	399.1	404.2	415	416.3	417.3	431.4	441.6	442.8	439.4	442.9	443.6	446.8	464.1
	Average	242.625	303.3	348.175	396.625	414.275	407.275	412.975	420.6	429.775	435.025	440.9	441.5	457.7	458.425	467.7	466.75	469.2	466.8	460.95	460.675
	Std	8.30343	6.13392	18.8595	18.5172	14.8631	15.9308	15.1211	17.1247	21.043	18.8521	23.3027	24.3889	26.0839	22.175	26.4325	24.3703	28.8932	35.5825	59.0779	69.5976
	Normalize	1	1.25008	1.43503	1.63472	1.70747	1.67862	1.70211	1.73354	1.77135	1.79299	1.81721	1.81968	1.88645	1.88944	1.92767	1.92375	1.93385	1.92396	1.89985	1.89871
		0.0342233	0.0252815	0.0777312	0.0763203	0.0612596	0.0656604	0.0623228	0.0705809	0.0867305	0.0777006	0.096044	0.100521	0.107507	0.0913963	0.108944	0.100444	0.119086	0.146656	0.243494	0.286852
CRF	Time (d)	-30	-23	-16	-9	-2	1	3	5	7	9	11	13	15	17	19	21	23	25	27	29
		233.4	281.4	304.1	309.3	261.2	316.2	328.4	332.5	348.6	341.8	346.1	342.7	367.7	368.8	359.6	373.1	370.1	372.8	371.3	360.4
		250.8	279.1	299.7	309.1	248.5	300.9	313.4	326.8	343.6	353.5	355.3	355.2	370.2	385.6	372.1	379.1	393.1	395.6	398.8	402.5
		248.1	275.1	315.3	312.3	249	260.9	286.2	394.3	308.5	315.5	326.3	328	350.2	356.8	344.1	375.1	383.8	375.4	370.3	355.7
		239.9	284.8	312.7	336.3	323.6	333.7	347.8	351.8	353.4	350.7	349.3	355.6	371.9	375.9	368.6	369.6	367.8	366.8	354.7	359
	Average	243.05	280.1	307.95	316.75	270.575	302.925	318.95	351.35	338.525	340.375	344.25	345.375	365	371.775	361.1	374.225	378.7	377.65	373.775	369.4
	Std	6.86677	3.52775	6.31407	11.3581	31.0336	26.8958	22.4999	26.4714	17.6779	14.9972	10.8769	11.293	8.67439	10.5029	10.8224	3.43466	10.3216	10.8225	15.8769	19.1863
	Normalize	1	1.15244	1.26702	1.30323	1.11325	1.24635	1.31228	1.44559	1.39282	1.40043	1.41638	1.421	1.50175	1.52962	1.4857	1.5397	1.55812	1.5538	1.53785	1.51985
		0.0282525	0.0145145	0.0259785	0.0467317	0.127684	0.110659	0.0925733	0.108913	0.0727334	0.0617043	0.0447518	0.0464637	0.0356897	0.0432131	0.0445276	0.0141315	0.0424669	0.0445281	0.0653237	0.0789398
CRF+Gd-DTPA	Time (d)	-30	-23	-16	-9	-2	1	3	5	7	9	11	13	15	17	19	21	23	25	27	29
		255.4	298.1	319.2	300.4	264.6	286.5	285.3	256.7	282.5	293.3	273.1	305	329.7	336.2	272.1	332.1	343.2	346.2	351.6	375.3
		243.5	284.4	300.5	316.3	279.6	359.5	345.8	340.5	334.9	348.8	328.6	361.8	393.1	400	389.6	375.5	397.9	398.2	408.3	436.8
		240.1	282.4	298.3	292.7	255.8	301.5	303.7	289.4	273.9	303.1	294.3	327.3	353.6	358.7	296.7	342.5	361.2	365.4	369.9	379.2
		246.2	285.2	328.5	345.3	270.9	350.6	343.8	347.2	343.4	362.3	324.3	353.8	382.7	364.5	341.8	354.3	367.4	362.8	360.3	369.6
	Average	246.3	287.525	311.625	313.675	267.725	324.525	319.65	308.45	308.675	326.875	305.075	336.975	364.775	364.85	325.05	351.1	367.425	368.15	372.525	390.225
	Std	5.68111	6.19006	12.6833	20.1445	8.70442	31.1416	25.9874	37.3153	30.7734	29.2753	22.702	22.4464	24.8935	22.8817	44.874	16.1289	19.7125	18.848	21.6451	27.1059
	Normalize	1	1.16738	1.26523	1.27355	1.08699	1.3176	1.29781	1.25233	1.25325	1.32714	1.23863	1.36815	1.48102	1.48132	1.31973	1.4255	1.49178	1.49472	1.51248	1.58435
		0.0230658	0.0251322	0.0514955	0.0817886	0.0353407	0.126438	0.105511	0.151503	0.124943	0.11886	0.0921722	0.0911345	0.10107	0.0929018	0.182192	0.0654846	0.0800344	0.0765246	0.0878812	0.110053
CRF+PAA-Gd	Time (d)	-30	-23	-16	-9	-2	1	3	5	7	9	11	13	15	17	19	21	23	25	27	29
		252.5	289.1	335.1	342.2	318.9	275.7	282.2	286.1	286.5	292.3	281.5	279.7	303.6	303.8	292.2	316.2	316.3	319.5	322.3	331.6
		243.3	295.8	338.1	358.5	307.9	337.6	342.1	346.9	350.7	367.9	343.2	331.7	331.1	340.3	292.2	343.8	352.3	355.4	358.6	370.1
		235.4	285.1	325.3	327.4	337.6	333.6	356.2	261.3	369.3	374.2	380.2	382.9	393	401.6	390.8	385.1	385.1	388.9	397.3	409.5
		252.1	255.2	296.2	268.2	210.8	338.7	347.3	351.1	353.8	372.4	356.1	358.2	378.6	370.4	325.7	368.4	372.9	364.5	356.4	339.5
	Average	245.825	281.3	323.675	324.075	293.8	321.4	331.95	311.35	340.075	351.7	340.25	338.125	351.575	354.025	325.225	353.375	356.65	357.075	358.65	362.675
	Std	7.05315	15.5462	16.5539	34.0832	49.0822	26.4531	29.1623	38.686	31.724	34.3713	36.4263	38.2837	35.9416	36.2024	40.2542	26.0091	26.0793	24.9131	26.5528	30.6204
	Normalize	1	1.14431	1.31669	1.31832	1.19516	1.30743	1.35035	1.26655	1.3834	1.43069	1.38411	1.37547	1.43018	1.44015	1.32299	1.43751	1.45083	1.45256	1.45896	1.47534
		0.0286917	0.063241	0.0673402	0.138648	0.199663	0.107609	0.118631	0.157372	0.129051	0.13982	0.14818	0.155736	0.146208	0.147269	0.163752	0.105803	0.106089	0.101345	0.108015	0.124562

## Sheet: Fig.5h
CREA （umol/L)
healthy	Time (d)	0	7	14	21	28
		48.65	68.433	68.958	66.087	46.272
		46.939	66.396	63.489	58.584	54.06
		51.512	57.531	55.872	88.491	59.517
		54.2	78.366	48.453	60.423	48.576
	Average	50.3252	67.6815	59.193	68.3962	52.1062
	Std	3.19871	8.55197	8.94776	13.7718	5.92277
healthy+PAA-Gd	Time (d)	0	7	14	21	28
		48.221	58.305	52.758	73.299	64.794
		56.544	78.183	55.878	71.622	64.29
		100.743	65.154	66.948	74.46	68.148
		47.665	50.565	63.987	61.911	53.49
	Average	63.2932	63.0517	59.8927	70.323	62.6805
	Std	25.2946	11.7164	6.67239	5.72772	6.36177
CRF	Time (d)	0	7	14	21	28
		187.262	243.522	219.894	236.541	203.706
		191.258	179.376	115.59	154.809	140.694
		240.99	259.503	215.547	220.068	269.649
		184.306	198.048	198.048	187.986	189.144
	Average	200.954	220.112	187.27	199.851	200.798
	Std	26.8423	37.6206	48.7104	36.1683	53.2204
CRF+DTPA-Gd	Time (d)	0	7	14	21	28
		165.672	184.095	168.105	187.893	135.765
		226.704	210.159	194.058	298.155	239.43
		262.777	168.351	145.476	175.59	135.147
		180.617	165.285	71.793	209.952	164.388
	Average	208.942	181.972	144.858	217.898	168.683
	Std	44.3031	21.1152	24.3099	67.4923	60.0302
CRF+PAA-Gd	Time (d)	0	7	14	21	28
		213.856	280.914	247.383	236.808	230.184
		165.581	169.776	179.193	206.193	138.804
		179.811	189.468	131.283	142.572	135.942
		170.248	163.473	137.613	158.793	135.741
	Average	182.374	200.908	173.868	186.091	160.168
	Std	21.8077	59.304	58.3445	48.0717	53.6036

## Sheet: Fig.5I
UREA （mmol/L)
healthy	Time (d)	0	7	14	21	28
		6.52	5.577	4.332	6.204	5.721
		6.777	7.044	7.458	6.204	8.355
		6.695	4.05	5.187	6.846	5.199
		6.621	5.385	5.64	6	5.481
	Average	6.65325	5.514	5.65425	6.3135	6.189
	Std	0.10932	1.25213	3.90326	6.57572	9.83575
healthy+PAA-Gd	Time (d)	0	7	14	21	28
		6.978	5.205	6.186	5.58	6.036
		7.106	4.41	4.908	4.107	6.309
		18.643	5.547	6.372	5.949	7.479
		6.794	3.453	4.911	4.656	3.939
	Average	9.88025	4.65375	5.59425	5.073	5.94075
	Std	5.84324	0.931484	0.79432	0.842906	1.47399
CRF	Time (d)	0	7	14	21	28
		41.057	30.258	38.646	27.486	32.301
		51.517	17.598	22.686	16.344	18.645
		52.851	36.891	39.339	27.048	36.909
		47.743	27.39	27.39	24.492	25.206
	Average	48.292	28.0343	32.0152	23.8425	28.2653
	Std	5.2862	8.01493	8.28718	5.17042	8.01893
CRF+DTPA-Gd	Time (d)	0	7	14	21	28
		44.515	30.582	22.887	28.752	20.244
		45.784	28.626	24.147	54.759	31.635
		58.033	29.739	19.56	31.938	22.056
		42.153	25.632	5.94	31.527	21.39
	Average	47.6212	28.6448	18.1335	36.744	23.8313
	Std	7.10236	0.981101	2.36985	14.1852	6.12094
CRF+PAA-Gd	Time (d)	0	7	14	21	28
		52.842	33.015	25.662	28.08	28.944
		40.3	20.655	25.026	29.556	25.101
		53.222	26.352	18.552	19.605	20.766
		44.897	22.02	23.799	28.527	20.592
	Average	47.8152	25.5105	23.2598	26.442	23.8508
	Std	6.31127	6.18629	3.93424	5.37008	4.09147

[truncated: 19 more sheets: Fig.5j, Fig.5k, Fig.5l, Fig.5m, Fig.8b, Fig. 8c, Fig. 8d, Fig. S5, Fig. S6, Fig. S10, Fig. S13, Fig. S14, Fig. S19, Fig. S20, Fig. S21, Fig. S23, Fig. S27, Fig. S28, Fig. S29]
